# Supplementary material for: Affinity Isolation and Mass Spectrometry Identification of Prostacyclin Synthase (PTGIS) Subinteractome
Source: Biology (Basel). 2019 Jun 20;8(2):49. doi: 10.3390/biology8020049 (PMC6628129; doi:10.3390/biology8020049)
Supplement: Supplementary file 1 [file biology-08-00049-s001.zip]

Archive with 4 entries (3 files):
- biology-502151supplementary final/
- biology-502151supplementary final/Supplementary File 1.doc
- biology-502151supplementary final/Supplementary File 2.xls
- biology-502151supplementary final/Supplementary File 3.xls
