# Supplementary material for: Affinity Isolation and Mass Spectrometry Identification of Prostacyclin Synthase (PTGIS) Subinteractome
Source: Biology (Basel). 2019 Jun 20;8(2):49. doi: 10.3390/biology8020049 (PMC6628129; doi:10.3390/biology8020049)
Supplement: Supplementary file 1 [file biology-08-00049-s001.zip › biology-502151supplementary final/Supplementary File 2.xls]

## Sheet: Лист1
Main Accession	Description	Ensembl Gene ID	Gene Name	Chromosome	GO Accession	GO Description	MW [kDa]	Spectrum Counting	Spectrum Counting emPAI	Spectrum Counting NSAF	Confidence [%]	Subcellular localization (by Uniprot)	Subcellular localization (by GeneCard)
PROTEIN PARTNERS ISOLATED FROM INTACT LYSATE ONLY
P63259	Actin, cytoplasmic 2 (ACTG_RAT)	ENSRNOG00000036701	Actg1	10	GO:0007010, GO:0022607, GO:0043167, GO:0005198, GO:0048856, GO:0007155, GO:0005576, GO:0043226, GO:0005575, GO:0003674, GO:0005623, GO:0031410, GO:0005829, GO:0008150, GO:0048646, GO:0043234, GO:0005886, GO:0002376, GO:0006950, GO:0005622, GO:0005634, GO:0005615, GO:0005856, GO:0005737, GO:0042592, GO:0030154, GO:0019899	cell differentiation, cellular component assembly, anatomical structure formation involved in morphogenesis, extracellular region, cellular_component, cell, protein complex, molecular_function, cytoplasm, ion binding, cell adhesion, immune system process, extracellular space, homeostatic process, enzyme binding, cytoskeleton organization, cytosol, biological_process, plasma membrane, cytoskeleton…	41.7658	491.171	0.863246	0.740857	93.3333	Cyt, CS	ExReg, CS, Cyt
F1LN88	Aldehyde dehydrogenase, mitochondrial (F1LN88_RAT)	ENSRNOG00000001344	Aldh2	12			56.4807	211.137	0.0427539	0.318468	100	Mit	Mit
D4A6I3	Ankyrin repeat domain 13B (D4A6I3_RAT)	ENSRNOG00000014742	Ankrd13b	10			77.2164	151.767	0.0277909	0.228917	93.3333	PM, En	PM, En
P60825	Cold-inducible RNA-binding protein (CIRBP_RAT)	ENSRNOG00000015999	Cirbp	7			18.5958	473.83	0.0857111	0.714701	93.3333	Cyt, N	N
A0A0G2K921	Cytochrome P450, family 2, subfamily j, polypeptide 10 (A0A0G2K921_RAT)	ENSRNOG00000042224	Cyp2j10	5			55.3142	53.6144	0.0435626	0.0959411	100	no data	no data
P62630	Elongation factor 1-alpha 1 (EF1A1_RAT)	ENSRNOG00000009439	Eef1a1	8			50.0821	785.656	0.0797752	1.18504	100	PM, Cyt, N	PM, ExReg, CS, N, Cyt
Q68FR6	Elongation factor 1-gamma (EF1G_RAT)	ENSRNOG00000020075	Eef1g	1	GO:0008150, GO:0006790, GO:0005783, GO:0008135, GO:0009058, GO:0043226, GO:0005576, GO:0005575, GO:0003674, GO:0005622, GO:0006412, GO:0005634, GO:0005623, GO:0005615, GO:0003723, GO:0005737, GO:0051186, GO:0034641, GO:0016765	cofactor metabolic process, biological_process, organelle, extracellular region, nucleus, transferase activity, transferring alkyl or aryl (other than methyl) groups, cellular_component, cell, rna binding, molecular_function, cytoplasm, cellular nitrogen compound metabolic process, translation factor activity, rna binding, biosynthetic process, sulfur compound metabolic process, translation, extr…	50.0292	102.643	0.0444026	0.154822	94.4444	ER	Cyt
D3ZGY4	Glyceraldehyde-3-phosphate dehydrogenase (D3ZGY4_RAT)		Gapdh-ps2				35.8001	138.133	0.070069	0.208353	100	no data	no data
Q9JLZ1	Glutaredoxin-3 (GLRX3_RAT)	ENSRNOG00000016227	Glrx3	1	GO:0008150, GO:0006091, GO:0006790, GO:0022607, GO:0043167, GO:0009058, GO:0043226, GO:0005576, GO:0005575, GO:0003013, GO:0003674, GO:0005622, GO:0005634, GO:0005623, GO:0005615, GO:0003723, GO:0005737, GO:0016491, GO:0042592, GO:0051186, GO:0005829, GO:0051604, GO:0019899	enzyme binding, protein maturation, cofactor metabolic process, biological_process, cytosol, cellular component assembly, organelle, extracellular region, nucleus, cellular_component, cell, rna binding, molecular_function, circulatory system process, cytoplasm, ion binding, generation of precursor metabolites and energy, biosynthetic process, sulfur compound metabolic process, extracellular space…	37.8254	362.754	0.0592537	0.54716	100	Cyt	N, Cyt
A0A0G2K398	Glutathione peroxidase (A0A0G2K398_RAT)	ENSRNOG00000013604	Gpx4	7			22.0599	415.81	0.0926009	0.627187	100	no data	Mit, N, Cyt
P00502	Glutathione S-transferase alpha-1 (GSTA1_RAT)	ENSRNOG00000013484	Gsta1	9			25.5905	458.889	0.0680004	0.692165	100	Cyt	Cyt
P04904	Glutathione S-transferase alpha-3 (GSTA3_RAT)	ENSRNOG00000056847	Gsta3	9			25.3033	152.818	0.0746078	0.302198	100	Cyt	Cyt
G3V983	Glutathione S-transferase (G3V983_RAT)	ENSRNOG00000029726	Gstm1	2			25.65	188.654	0.0826367	0.284557	100	no data	ExReg, Cyt
B6DYQ2	Glutathione S-transferase (B6DYQ2_RAT)	ENSRNOG00000018937	Gstm2	2			25.686	186.924	0.0797752	0.281946	93.3333	no data	ER, Cyt, ExReg, N
Q9Z1B2	Glutathione S-transferase Mu 5 (GSTM5_RAT)	ENSRNOG00000058357	Gstm5	KL568438.1	GO:0008150, GO:0006790, GO:0009056, GO:0043167, GO:0043226, GO:0005576, GO:0005575, GO:0005622, GO:0006950, GO:0003674, GO:0005623, GO:0005634, GO:0005615, GO:0005737, GO:0051186, GO:0005929, GO:0034641, GO:0016765, GO:0019899	enzyme binding, catabolic process, cofactor metabolic process, biological_process, organelle, extracellular region, nucleus, transferase activity, transferring alkyl or aryl (other than methyl) groups, cellular_component, cell, molecular_function, cytoplasm, cilium, ion binding, cellular nitrogen compound metabolic process, response to stress, sulfur compound metabolic process, extracellular spac…	26.6111	896.486	0.258925	1.35221	100	Cyt	Cyt, ExReg
P01946	Hemoglobin subunit alpha-1/2 (HBA_RAT)		Hba1				15.3188	1913.12	0.584893	2.88565	100	Cyt	ExReg, Cyt
P11517	Hemoglobin subunit beta-2 (HBB2_RAT)		Hbb2				15.9723	924.022	0.333521	1.39375	100	Cyt	ExReg, Cyt
D4AB01	Histidine triad nucleotide binding protein 2 (Predicted), isoform CRA_a (D4AB01_RAT)	ENSRNOG00000015866	Hint2	5			17.3693	249.996	0.136464	0.377081	100	N	Mit, N
P62804	Histone H4 (H4_RAT)	ENSRNOG00000048735	Hist1h4b	4	GO:0008150, GO:0065003, GO:0006461, GO:0022607, GO:0048856, GO:0000228, GO:0005694, GO:0009058, GO:0005576, GO:0043226, GO:0005575, GO:0005622, GO:0002376, GO:0003674, GO:0005654, GO:0005623, GO:0005634, GO:0003677, GO:0051276, GO:0042393, GO:0030154, GO:0034641	nucleoplasm, cell differentiation, chromosome organization, biological_process, cellular component assembly, organelle, chromosome, extracellular region, nucleus, macromolecular complex assembly, cellular_component, cell, molecular_function, nuclear chromosome, cellular nitrogen compound metabolic process, biosynthetic process, histone binding, dna binding, protein complex assembly, immune system…	11.3604	1978.12	0.0964782	2.9837	93.3333	N	N, ExReg
A0A0A0MY09	Endoplasmin (A0A0A0MY09_RAT)	ENSRNOG00000026963	Hsp90b1	7			92.8424	97.5868	0.0636181	0.192978	100	Cyt, ER, PM	ExReg, N, Cyt, PM
P06761	78 kDa glucose-regulated protein (GRP78_RAT)	ENSRNOG00000018294	Hspa5	3	GO:0016887, GO:0009056, GO:0040011, GO:0043167, GO:0006464, GO:0048856, GO:0043226, GO:0005576, GO:0005575, GO:0003674, GO:0005623, GO:0008219, GO:0034641, GO:0008150, GO:0007165, GO:0051082, GO:0005783, GO:0043234, GO:0006810, GO:0005622, GO:0005886, GO:0006950, GO:0048870, GO:0005634, GO:0005615, GO:0005737, GO:0005739, GO:0030154, GO:0019899	cell differentiation, locomotion, extracellular region, cellular_component, cell, protein complex, molecular_function, cytoplasm, ion binding, cellular nitrogen compound metabolic process, extracellular space, unfolded protein binding, enzyme binding, catabolic process, cell death, biological_process, signal transduction, plasma membrane, organelle, nucleus, transport, atpase activity, mitochondr…	72.3024	609.065	0.0826367	0.918683	100	ER	Mit, N, ER, Cyt
A0A0H2UHM5	Protein disulfide-isomerase (A0A0H2UHM5_RAT)	ENSRNOG00000015018	Pdia3	3			57.043	434.428	0.0690192	0.655269	100	ER, ExReg or S	ExReg, ER, En
A0A0G2JSZ5	Protein disulfide-isomerase A6 (A0A0G2JSZ5_RAT)	ENSRNOG00000050197	Pdia6	6			48.7296	108.376	0.0461834	0.163469	100	Cyt, ER, ExReg or S	ExReg, ER, Cyt, PM
A0A0G2JVG3	Pyruvate kinase (A0A0G2JVG3_RAT)	ENSRNOG00000011329	Pkm	8			53.1595	44.4862	0.0419746	0.0671007	100	no data	ExReg, N, Cyt, PM
P62914	60S ribosomal protein L11 (RL11_RAT)	ENSRNOG00000026260	Rpl11	5	GO:0009056, GO:0022607, GO:0005198, GO:0006464, GO:0042254, GO:0009058, GO:0005576, GO:0005730, GO:0043226, GO:0005575, GO:0003674, GO:0005654, GO:0005623, GO:0003723, GO:0008219, GO:0005829, GO:0034641, GO:0019843, GO:0008150, GO:0065003, GO:0007165, GO:0022618, GO:0005840, GO:0006810, GO:0005622, GO:0006412, GO:0005634, GO:0006605, GO:0005615, GO:0003735, GO:0005737, GO:0030234, GO:0019899	nucleoplasm, cellular component assembly, extracellular region, cellular_component, cell, rna binding, molecular_function, cytoplasm, cellular nitrogen compound metabolic process, biosynthetic process, enzyme regulator activity, nucleolus, protein targeting, extracellular space, enzyme binding, catabolic process, cell death, cytosol, biological_process, signal transduction, organelle, nucleus, ma…	20.2396	228.929	0.0746078	0.345305	100	N, ER	N, ER
B2RYU2	RCG45615, isoform CRA_a (B2RYU2_RAT)	ENSRNOG00000016220	Rpl12	3			17.8346	246.966	0.0926009	0.372511	100	N, ER	N, ER
B2RYU2	RCG45615, isoform CRA_a (B2RYU2_RAT)	ENSRNOG00000016220	Rpl12	3			17.8346	246.966	0.0926009	0.372511	100	N, ER	N, ER
B2RYU2	RCG45615, isoform CRA_a (B2RYU2_RAT)	ENSRNOG00000016220	Rpl12	3			17.8346	493.932	0.0926009	0.745022	100	N, ER	N, ER
P41123	60S ribosomal protein L13 (RL13_RAT)	ENSRNOG00000015335	Rpl13	19			24.2944	579.375	0.0461834	0.8739	100	N, ER	N, ER
P35427	60S ribosomal protein L13a (RL13A_RAT)	ENSRNOG00000062298	Rpl13a	1			23.4614	200.736	0.0471285	0.30278	100	N, ER	N, ER
P62718	60S ribosomal protein L18a (RL18A_RAT)	ENSRNOG00000018795	Rpl18a	16	GO:0008150, GO:0005198, GO:0009058, GO:0005840, GO:0043226, GO:0005575, GO:0003674, GO:0005622, GO:0006412, GO:0005623, GO:0003723, GO:0003735, GO:0005737, GO:0005829, GO:0034641	biological_process, cytosol, organelle, structural molecule activity, cellular_component, cell, rna binding, molecular_function, cytoplasm, cellular nitrogen compound metabolic process, biosynthetic process, translation, ribosome, intracellular, structural constituent of ribosome	20.7189	463.061	0.0660505	0.698458	100	N, ER	N, ER
P84100	60S ribosomal protein L19 (RL19_RAT)	ENSRNOG00000004741	Rpl19	10	GO:0008150, GO:0005198, GO:0048856, GO:0009058, GO:0005840, GO:0043226, GO:0005575, GO:0005622, GO:0003674, GO:0006412, GO:0005623, GO:0003723, GO:0003735, GO:0005737, GO:0005829, GO:0034641, GO:0019843	biological_process, cytosol, organelle, structural molecule activity, cellular_component, cell, rna binding, molecular_function, cytoplasm, cellular nitrogen compound metabolic process, biosynthetic process, translation, ribosome, rrna binding, anatomical structure development, intracellular, structural constituent of ribosome	23.4512	1247.43	0.0378367	1.88156	100	N, ER	N, ER
B5DES1	RCG33340 (B5DES1_RAT)	ENSRNOG00000023344	Rpl23a	10			17.6841	522.428	0.0592537	0.788004	100	N, ER	N, ER
P62890	60S ribosomal protein L30 (RL30_RAT)	ENSRNOG00000032825	Rpl30	10			12.7757	708.685	0.128838	1.06894	100	N, ER	N, ER
P62912	60S ribosomal protein L32 (RL32_RAT)	ENSRNOG00000032605	Rpl32	6			15.8498	1509.24	0.0722672	2.27645	100	N, ER	N, ER
P62425	60S ribosomal protein L7a (RL7A_RAT)	ENSRNOG00000047737	Rpl7a	3			29.977	1378.74	0.0391223	2.07962	100	N, ER	N, ER
P19945	60S acidic ribosomal protein P0 (RLA0_RAT)	ENSRNOG00000001148	Rplp0	12	GO:0008150, GO:0005198, GO:0048856, GO:0042254, GO:0005576, GO:0043226, GO:0005840, GO:0006810, GO:0005575, GO:0003674, GO:0005622, GO:0005623, GO:0005634, GO:0005615, GO:0003723, GO:0003735, GO:0005737, GO:0005829	biological_process, cytosol, organelle, extracellular region, nucleus, transport, structural molecule activity, cellular_component, cell, rna binding, molecular_function, cytoplasm, ribosome, extracellular space, anatomical structure development, intracellular, ribosome biogenesis, structural constituent of ribosome	34.1938	513.647	0.0722672	0.77476	100	N, ER	N, ER
P02401	60S acidic ribosomal protein P2 (RLA2_RAT)	ENSRNOG00000002116	Rplp2	1			11.6849	993.887	0.193777	1.49913	100	N, ER	N, ER
P63326	40S ribosomal protein S10 (RS10_RAT)	ENSRNOG00000000490	Rps10	20			18.9038	493.932	0.0857111	0.745022	100	N, ER	N, ER
P13471	40S ribosomal protein S14 (RS14_RAT)	ENSRNOG00000018774	Rps14	18			16.2485	1284.89	0.178769	1.93806	100	N, ER	N, ER
P62853	40S ribosomal protein S25 (RS25_RAT)	ENSRNOG00000027503	Rps25	8			13.7337	1140.98	0.145048	1.721	99.0291	N, ER	N, ER
P49242	40S ribosomal protein S3a (RS3A_RAT)	ENSRNOG00000011893	Rps3a	2			29.9257	308.707	0.0452755	0.465638	99.0385	N, ER	N, ER
M0RD75	40S ribosomal protein S6 (M0RD75_RAT)	ENSRNOG00000049025	Rps6	5			28.4039	164.977	0.0366329	0.248843	100	N, ER	N, ER
P62243	40S ribosomal protein S8 (RS8_RAT)	ENSRNOG00000054626	Rps8	5			24.1902	391.821	0.0461834	0.591003	100	N, ER	N, ER
Q6AYT3	tRNA-splicing ligase RtcB homolog (RTCB_RAT)	ENSRNOG00000004813	Rtcb	7	GO:0009790, GO:0008150, GO:0048856, GO:0043167, GO:0006399, GO:0005783, GO:0043234, GO:0043226, GO:0005575, GO:0003674, GO:0000003, GO:0005622, GO:0005654, GO:0005635, GO:0005623, GO:0005634, GO:0003723, GO:0005737, GO:0005829, GO:0034641, GO:0008092, GO:0016874	trna metabolic process, nucleoplasm, biological_process, cytosol, organelle, nuclear envelope, embryo development, nucleus, protein complex, cellular_component, cell, rna binding, molecular_function, cytoplasm, ion binding, cellular nitrogen compound metabolic process, ligase activity, cytoskeletal protein binding, anatomical structure development, intracellular, endoplasmic reticulum, reproducti…	55.2139	99.8759	0.0404983	0.150648	93.75	N, Cyt	N, ER, Cyt
P07632	Superoxide dismutase [Cu-Zn] (SODC_RAT)	ENSRNOG00000002115	Sod1	11			15.9018	1131.93	0.178769	1.70734	100	N, Cyt	ExReg, Mit, Per, N, Cyt
D4A9L2	RCG34610, isoform CRA_c (D4A9L2_RAT)	ENSRNOG00000050323	Srsf1	10			27.7278	657.248	0.0452755	0.991359	100	N, Cyt	N
Q6P7Q3	Serine/threonine kinase 19 (Q6P7Q3_RAT)		Stk19				28.141	320.861	0.0660505	0.483971	93.3333	no data	N
A0A0G2QC06	Serotransferrin (A0A0G2QC06_RAT)	ENSRNOG00000030625	Tf	8			107.34	131.991	0.0849213	0.199089	100	ExReg or S, PM	PM, ExReg, ER, En
P0CG51	Polyubiquitin-B (UBB_RAT)	ENSRNOG00000042271	Ubb	10			34.3475	74.2247	0.0525003	0.111957	100	N, Cyt	PM, Mit, N, Cyt, ER, En
Q9EQX9	Ubiquitin-conjugating enzyme E2 N (UBE2N_RAT)	ENSRNOG00000058053	Ube2n	7	GO:0032182, GO:0008150, GO:0009056, GO:0007165, GO:0043167, GO:0006464, GO:0009058, GO:0043234, GO:0006259, GO:0005576, GO:0043226, GO:0005575, GO:0006950, GO:0002376, GO:0003674, GO:0005622, GO:0005634, GO:0005623, GO:0005615, GO:0003723, GO:0005737, GO:0051276, GO:0034641, GO:0019899	enzyme binding, catabolic process, chromosome organization, dna metabolic process, biological_process, signal transduction, organelle, ubiquitin-like protein binding, extracellular region, nucleus, protein complex, cellular_component, cell, rna binding, molecular_function, cytoplasm, ion binding, cellular nitrogen compound metabolic process, biosynthetic process, response to stress, cellular prot…	17.113	444.38	0.128838	0.878761	100	N	N, Cyt
D3ZVQ0	Ubiquitinyl hydrolase 1 (D3ZVQ0_RAT)	ENSRNOG00000015409	Usp5	4			95.7183	95.001	0.0265111	0.187865	100	no data	Cyt, Lys
P62260	14-3-3 protein epsilon (1433E_RAT)	ENSRNOG00000005290	Ywhae	10	GO:0040011, GO:0006464, GO:0048856, GO:0043167, GO:0005576, GO:0043226, GO:0005575, GO:0003674, GO:0005623, GO:0006913, GO:0003723, GO:0031410, GO:0005829, GO:0008150, GO:0055085, GO:0007165, GO:0043234, GO:0006810, GO:0005886, GO:0005622, GO:0006950, GO:0048870, GO:0005634, GO:0006605, GO:0005615, GO:0005856, GO:0005737, GO:0042592, GO:0005739, GO:0030154, GO:0030234, GO:0019899	cell differentiation, locomotion, extracellular region, cellular_component, cell, rna binding, protein complex, molecular_function, cytoplasm, ion binding, enzyme regulator activity, protein targeting, extracellular space, homeostatic process, enzyme binding, cytosol, biological_process, signal transduction, plasma membrane, cytoskeleton, organelle, nucleus, transport, mitochondrion, cell motilit…	29.1554	479.404	0.0722672	0.723109	100	N, Cyt, Me	N, Cyt
PROTEIN PARTNERS ISOLATED FROM ACID TREATED LYSATE ONLY
P68136	Actin, alpha skeletal muscle (ACTS_RAT)	ENSRNOG00000017786	Acta1	19			42.0239	252.258	0.28265	0.498841	100	CS	CS, Cyt
D3ZRN3	Actin, beta-like 2 (D3ZRN3_RAT)	ENSRNOG00000043292	Actbl2	2			41.9359	244.763	0.199354	0.48402	100	CS	CS
P51635	Alcohol dehydrogenase [NADP(+)] (AK1A1_RAT)	ENSRNOG00000016727	Akr1a1	5	GO:0008150, GO:0009056, GO:0009058, GO:0005576, GO:0043226, GO:0005575, GO:0005622, GO:0005886, GO:0003674, GO:0044281, GO:0005623, GO:0005975, GO:0005615, GO:0016491, GO:0005737, GO:0051186, GO:0005829	carbohydrate metabolic process, catabolic process, cofactor metabolic process, biological_process, plasma membrane, cytosol, organelle, extracellular region, cellular_component, cell, molecular_function, cytoplasm, biosynthetic process, small molecule metabolic process, extracellular space, oxidoreductase activity, intracellular	36.4829	350.583	0.0642092	0.693279	100	PM, Cyt	Cyt
F1LN88	Aldehyde dehydrogenase, mitochondrial (F1LN88_RAT)	ENSRNOG00000001344	Aldh2	12			56.4807	510.384	0.182299	1.00929	100	no data	Mit
P0DP29	Calmodulin-1 (CALM1_RAT)	ENSRNOG00000004060	Calm1	6			16.8268	1507.72	0.178769	2.98151	100	CS	PM, ExReg, CS, N, Cyt
P18418	Calreticulin (CALR_RAT)	ENSRNOG00000003029	Calr	19	GO:0008283, GO:0007010, GO:0006461, GO:0040011, GO:0022607, GO:0048856, GO:0043167, GO:0007155, GO:0005794, GO:0009058, GO:0043226, GO:0005576, GO:0005575, GO:0003674, GO:0006913, GO:0005623, GO:0003723, GO:0016192, GO:0003729, GO:0005829, GO:0031410, GO:0034641, GO:0008150, GO:0065003, GO:0007165, GO:0000902, GO:0051082, GO:0005783, GO:0008134, GO:0043234, GO:0006259, GO:0006457, GO:0007568, GO:…	cell differentiation, cellular component assembly, locomotion, transcription factor binding, extracellular region, cellular_component, cell, rna binding, protein complex, molecular_function, cytoplasm, ion binding, cellular nitrogen compound metabolic process, mrna binding, biosynthetic process, cell adhesion, cell morphogenesis, protein folding, immune system process, extracellular space, unfold…	47.9658	711.007	0.0502111	1.40602	100	ER	ExReg, N, ER, Cyt, PM, GA
P35565	Calnexin (CALX_RAT)	ENSRNOG00000003343	Canx	10	GO:0008150, GO:0043167, GO:0005783, GO:0051082, GO:0006457, GO:0007568, GO:0005576, GO:0043226, GO:0005840, GO:0006810, GO:0005575, GO:0003674, GO:0005622, GO:0005623, GO:0005615, GO:0016192, GO:0003723, GO:0005737, GO:0031410	biological_process, organelle, extracellular region, transport, cellular_component, cell, rna binding, molecular_function, cytoplasm, ion binding, cytoplasmic vesicle, ribosome, protein folding, extracellular space, aging, intracellular, endoplasmic reticulum, unfolded protein binding, vesicle-mediated transport	67.2126	88.4106	0.0378367	0.174832	100	ER, Me	ER, PM
Q68FR6	Elongation factor 1-gamma (EF1G_RAT)	ENSRNOG00000020075	Eef1g	1	GO:0008150, GO:0006790, GO:0005783, GO:0008135, GO:0009058, GO:0043226, GO:0005576, GO:0005575, GO:0003674, GO:0005622, GO:0006412, GO:0005634, GO:0005623, GO:0005615, GO:0003723, GO:0005737, GO:0051186, GO:0034641, GO:0016765	cofactor metabolic process, biological_process, organelle, extracellular region, nucleus, transferase activity, transferring alkyl or aryl (other than methyl) groups, cellular_component, cell, rna binding, molecular_function, cytoplasm, cellular nitrogen compound metabolic process, translation factor activity, rna binding, biosynthetic process, sulfur compound metabolic process, translation, extr…	50.0292	638.026	0.0907767	1.2617	100	ER, N, Cyt	Cyt
B1WBQ8	Glyceraldehyde-3-phosphate dehydrogenase (B1WBQ8_RAT)	ENSRNOG00000021009	Gapdhs	1			46.6918	214.723	0.053725	0.424615	100	no data	PM, CS, N, Cyt
A0A0G2K527	ARF GTPase-activating protein GIT1 (A0A0G2K527_RAT)	ENSRNOG00000061270	Git1	10			83.3154	49.5203	0.0259144	0.0979265	100	Cyt	Cyt
Q9JLZ1	Glutaredoxin-3 (GLRX3_RAT)	ENSRNOG00000016227	Glrx3	1	GO:0008150, GO:0006091, GO:0006790, GO:0022607, GO:0043167, GO:0009058, GO:0043226, GO:0005576, GO:0005575, GO:0003013, GO:0003674, GO:0005622, GO:0005634, GO:0005623, GO:0005615, GO:0003723, GO:0005737, GO:0016491, GO:0042592, GO:0051186, GO:0005829, GO:0051604, GO:0019899	enzyme binding, protein maturation, cofactor metabolic process, biological_process, cytosol, cellular component assembly, organelle, extracellular region, nucleus, cellular_component, cell, rna binding, molecular_function, circulatory system process, cytoplasm, ion binding, generation of precursor metabolites and energy, biosynthetic process, sulfur compound metabolic process, extracellular space…	37.8254	300.649	0.0592537	0.594533	100	N, Cyt	N, Cyt
A0A0G2K398	Glutathione peroxidase (A0A0G2K398_RAT)	ENSRNOG00000013604	Gpx4	7			22.0599	516.931	0.193777	1.02223	100	no data	Mit, N, Cyt
B6DYQ2	Glutathione S-transferase (B6DYQ2_RAT)	ENSRNOG00000018937	Gstm2	2			25.686	1037.11	0.467799	2.05089	100	no data	ER, Cyt, ExReg, N
Q9Z1B2	Glutathione S-transferase Mu 5 (GSTM5_RAT)	ENSRNOG00000058357	Gstm5	KL568438.1	GO:0008150, GO:0006790, GO:0009056, GO:0043167, GO:0043226, GO:0005576, GO:0005575, GO:0005622, GO:0006950, GO:0003674, GO:0005623, GO:0005634, GO:0005615, GO:0005737, GO:0051186, GO:0005929, GO:0034641, GO:0016765, GO:0019899	enzyme binding, catabolic process, cofactor metabolic process, biological_process, organelle, extracellular region, nucleus, transferase activity, transferring alkyl or aryl (other than methyl) groups, cellular_component, cell, molecular_function, cytoplasm, cilium, ion binding, cellular nitrogen compound metabolic process, response to stress, sulfur compound metabolic process, extracellular spac…	26.6111	989.955	0.258925	1.95764	100	no data	Cyt
B0BN47	Glutathione S-transferase (B0BN47_RAT)	ENSRNOG00000019017	Gstm6	2			25.61	903.708	0.268961	1.78708	100	no data	no data
P04906	Glutathione S-transferase P (GSTP1_RAT)	ENSRNOG00000018237	Gstp1	1			23.4241	536.077	0.258925	1.06009	100	Cyt, Mit, N	ExReg, Mit, Cyt, PM, N
D4AB01	Histidine triad nucleotide binding protein 2 (Predicted), isoform CRA_a (D4AB01_RAT)	ENSRNOG00000015866	Hint2	5			17.3693	207.195	0.136464	0.409729	100	N, Mit	Mit, N
P55063	Heat shock 70 kDa protein 1-like (HS71L_RAT)	ENSRNOG00000047966	Hspa1l	20	GO:0008150, GO:0043167, GO:0051082, GO:0043234, GO:0005576, GO:0043226, GO:0006457, GO:0006810, GO:0005575, GO:0005622, GO:0007005, GO:0003674, GO:0000003, GO:0005634, GO:0005623, GO:0006605, GO:0005615, GO:0005737, GO:0005739, GO:0005829, GO:0019899	enzyme binding, mitochondrion organization, biological_process, cytosol, organelle, extracellular region, nucleus, transport, protein complex, cellular_component, cell, molecular_function, mitochondrion, cytoplasm, ion binding, protein targeting, protein folding, extracellular space, intracellular, unfolded protein binding, reproduction	70.5052	422.004	0.146895	0.834513	100	N	N, Cyt
B4F772	Heat shock 70kDa protein 4-like (Predicted), isoform CRA_b (B4F772_RAT)	ENSRNOG00000010819	Hspa4l	2			94.1614	517.845	0.247825	1.02404	100	no data	N, Cyt
P06761	78 kDa glucose-regulated protein (GRP78_RAT)	ENSRNOG00000018294	Hspa5	3	GO:0016887, GO:0009056, GO:0040011, GO:0043167, GO:0006464, GO:0048856, GO:0043226, GO:0005576, GO:0005575, GO:0003674, GO:0005623, GO:0008219, GO:0034641, GO:0008150, GO:0007165, GO:0051082, GO:0005783, GO:0043234, GO:0006810, GO:0005622, GO:0005886, GO:0006950, GO:0048870, GO:0005634, GO:0005615, GO:0005737, GO:0005739, GO:0030154, GO:0019899	cell differentiation, locomotion, extracellular region, cellular_component, cell, protein complex, molecular_function, cytoplasm, ion binding, cellular nitrogen compound metabolic process, extracellular space, unfolded protein binding, enzyme binding, catabolic process, cell death, biological_process, signal transduction, plasma membrane, organelle, nucleus, transport, atpase activity, mitochondr…	72.3024	220.345	0.172102	0.435732	100	ER	Mit, N, ER, Cyt
P63018	Heat shock cognate 71 kDa protein (HSP7C_RAT)	ENSRNOG00000034066	Hspa8	8			70.8272	99.454	0.118872	0.196671	100	PM, Cyt, N, Spl	PM, ExReg, N, Cyt, Lys
P21708	Mitogen-activated protein kinase 3 (MK03_RAT)	ENSRNOG00000053583	Mapk3	1	GO:0009790, GO:0007010, GO:0022607, GO:0005794, GO:0043226, GO:0044281, GO:0005623, GO:0008219, GO:0006914, GO:0005829, GO:0050877, GO:0008150, GO:0065003, GO:0048646, GO:0006259, GO:0004871, GO:0006810, GO:0005886, GO:0002376, GO:0006412, GO:0005635, GO:0005634, GO:0042592, GO:0040011, GO:0009056, GO:0006464, GO:0043167, GO:0048856, GO:0009058, GO:0005576, GO:0005575, GO:0003674, GO:0005654, GO:…	cellular component assembly, anatomical structure formation involved in morphogenesis, molecular_function, immune system process, extracellular space, homeostatic process, enzyme binding, nervous system process, catabolic process, autophagy, signal transduction, cytoskeleton, organelle, nuclear envelope, macromolecular complex assembly, mitochondrion, cell motility, signal transducer activity, re…	43.0531	99.0406	0.0563541	0.195853	100	Cyt, N	PM, CS, Mit, N, Cyt, GA, En
A0A0H2UHM5	Protein disulfide-isomerase (A0A0H2UHM5_RAT)	ENSRNOG00000015018	Pdia3	3			57.043	1010	0.350314	1.99728	100	ER, ExReg	ExReg, ER
Q5XI02	Protein disulfide-isomerase-like protein of the testis (PDILT_RAT)	ENSRNOG00000015368	Pdilt	1	GO:0008150, GO:0007165, GO:0040011, GO:0048856, GO:0006464, GO:0005783, GO:0043226, GO:0006457, GO:0005575, GO:0006950, GO:0003674, GO:0005622, GO:0000003, GO:0048870, GO:0005623, GO:0008219, GO:0005737, GO:0016491, GO:0042592, GO:0030154, GO:0016853	cell differentiation, cell death, biological_process, signal transduction, organelle, locomotion, cellular_component, cell, molecular_function, cell motility, cytoplasm, response to stress, isomerase activity, cellular protein modification process, protein folding, oxidoreductase activity, homeostatic process, anatomical structure development, intracellular, endoplasmic reticulum, reproduction	68.2236	201.83	0.0307608	0.399119	100	ER	ER
Q9Z0V5	Peroxiredoxin-4 (PRDX4_RAT)	ENSRNOG00000003763	Prdx4	X	GO:0008283, GO:0008150, GO:0048856, GO:0006520, GO:0005783, GO:0005576, GO:0043226, GO:0006457, GO:0005575, GO:0003674, GO:0005622, GO:0000003, GO:0044281, GO:0005634, GO:0005623, GO:0005615, GO:0016491, GO:0005737, GO:0042592, GO:0005739, GO:0030198, GO:0005829, GO:0051604	protein maturation, cellular amino acid metabolic process, cell proliferation, biological_process, cytosol, organelle, extracellular region, nucleus, cellular_component, cell, extracellular matrix organization, molecular_function, mitochondrion, cytoplasm, small molecule metabolic process, protein folding, extracellular space, oxidoreductase activity, homeostatic process, anatomical structure dev…	30.9881	247.42	0.0771051	0.489274	100	Cyt, ER, S	ExReg, ER, Cyt
O35244	Peroxiredoxin-6 (PRDX6_RAT)	ENSRNOG00000002896	Prdx6	13	GO:0008150, GO:0009056, GO:0022607, GO:0006397, GO:0043226, GO:0005576, GO:0005575, GO:0005773, GO:0006950, GO:0005622, GO:0003674, GO:0005764, GO:0005634, GO:0005623, GO:0005615, GO:0005737, GO:0016491, GO:0042592, GO:0006629, GO:0005739, GO:0051186, GO:0005829, GO:0034641, GO:0019899	enzyme binding, catabolic process, cofactor metabolic process, vacuole, biological_process, cytosol, cellular component assembly, organelle, extracellular region, nucleus, cellular_component, cell, molecular_function, mitochondrion, cytoplasm, cellular nitrogen compound metabolic process, response to stress, mrna processing, lipid metabolic process, extracellular space, oxidoreductase activity, h…	24.803	150.772	0.0857111	0.298151	100	Cyt, Lys	ExReg, N, Cyt, Lys
P09456	cAMP-dependent protein kinase type I-alpha regulatory subunit (KAP0_RAT)	ENSRNOG00000049876	Prkar1a	10			43.068	213.752	0.0471285	0.422695	100	PM	PM, Cyt
B2GV92	Ptges3 protein (B2GV92_RAT)	ENSRNOG00000002642	Ptges3	7			18.7094	1329.64	0.115884	2.62936	100	no data	N, Cyt
A0A0G2QC06	Serotransferrin (A0A0G2QC06_RAT)	ENSRNOG00000030625	Tf	8			107.34	79.5591	0.0205859	0.157328	100	ExReg	PM, ExReg, ER, En
P62260	14-3-3 protein epsilon (1433E_RAT)	ENSRNOG00000005290	Ywhae	10	GO:0040011, GO:0006464, GO:0048856, GO:0043167, GO:0005576, GO:0043226, GO:0005575, GO:0003674, GO:0005623, GO:0006913, GO:0003723, GO:0031410, GO:0005829, GO:0008150, GO:0055085, GO:0007165, GO:0043234, GO:0006810, GO:0005886, GO:0005622, GO:0006950, GO:0048870, GO:0005634, GO:0006605, GO:0005615, GO:0005856, GO:0005737, GO:0042592, GO:0005739, GO:0030154, GO:0030234, GO:0019899	cell differentiation, locomotion, extracellular region, cellular_component, cell, rna binding, protein complex, molecular_function, cytoplasm, ion binding, enzyme regulator activity, protein targeting, extracellular space, homeostatic process, enzyme binding, cytosol, biological_process, signal transduction, plasma membrane, cytoskeleton, organelle, nucleus, transport, mitochondrion, cell motilit…	29.1554	1655.53	0.149757	3.27382	100	Cyt, N	N, Cyt
P68255	14-3-3 protein theta (1433T_RAT)	ENSRNOG00000051650	Ywhaq	6	GO:0008150, GO:0055085, GO:0007165, GO:0048856, GO:0009058, GO:0043226, GO:0005576, GO:0006810, GO:0005575, GO:0003674, GO:0005622, GO:0005623, GO:0006605, GO:0005615, GO:0005737, GO:0034641	biological_process, signal transduction, organelle, extracellular region, transport, cellular_component, cell, molecular_function, cytoplasm, transmembrane transport, cellular nitrogen compound metabolic process, biosynthetic process, protein targeting, extracellular space, anatomical structure development, intracellular	27.7608	275.697	0.0771051	0.545191	100	Cyt	Cyt
A0A0G2JV65	14-3-3 protein zeta/delta (A0A0G2JV65_RAT)	ENSRNOG00000008195	Ywhaz	7			28.9703	565.08	0.417474	1.11745	100	N	N, Cyt
Prostacyclin syntase												ER	PM, ExReg, N, ER
												Nucleus - N
												Mitochndrion - Mit
												Endoplasmatic reticullum - ER
												Extracellular region - ExReg
												Cytosole - Cyt
												Cytoplasmatic Membrane - PM
												Cytoskeleton - CS
												Melanosome - Me
												Endosome - En
												Lysosome - Lys
												Secretorial - S
												Peroxysome - Per
												Golgi apparatus - GA
												Spliceosome - Spl
