# Supplementary material for: Affinity Isolation and Mass Spectrometry Identification of Prostacyclin Synthase (PTGIS) Subinteractome
Source: Biology (Basel). 2019 Jun 20;8(2):49. doi: 10.3390/biology8020049 (PMC6628129; doi:10.3390/biology8020049)
Supplement: Supplementary file 1 [file biology-08-00049-s001.zip › biology-502151supplementary final/Supplementary File 3.xls]

## Sheet: Лист1
				SEC fraction of lysate, Mw
Uniprot No	Name		Mw, Da	15	30	42	45	50	55	60	65	75	90	105	120	135	155	175	200	230	265	310	360	420	490
PROTEIN PARTNERS ISOLATED FROM INTACT LYSATE ONLY
P63326	40S ribosomal protein S10 (RS10_RAT)	Rps10	18.9038
P13471	40S ribosomal protein S14 (RS14_RAT)	Rps14	16.2485
P62853	40S ribosomal protein S25 (RS25_RAT)	Rps25	13.7337
P49242	40S ribosomal protein S3a (RS3A_RAT)	Rps3a	29.9257
M0RD75	40S ribosomal protein S6 (M0RD75_RAT)	Rps6	28.4039
P62243	40S ribosomal protein S8 (RS8_RAT)	Rps8	24.1902
P19945	60S acidic ribosomal protein P0 (RLA0_RAT)	Rplp0	34.1938
P02401	60S acidic ribosomal protein P2 (RLA2_RAT)	Rplp2	11.6849
P62914	60S ribosomal protein L11 (RL11_RAT)	Rpl11	20.2396
P41123	60S ribosomal protein L13 (RL13_RAT)	Rpl13	24.2944
P35427	60S ribosomal protein L13a (RL13A_RAT)	Rpl13a	23.4614
P62718	60S ribosomal protein L18a (RL18A_RAT)	Rpl18a	20.7189
P84100	60S ribosomal protein L19 (RL19_RAT)	Rpl19	23.4512
P62890	60S ribosomal protein L30 (RL30_RAT)	Rpl30	12.7757
P62912	60S ribosomal protein L32 (RL32_RAT)	Rpl32	15.8498
P62425	60S ribosomal protein L7a (RL7A_RAT)	Rpl7a	29.977
D4A6I3	Ankyrin repeat domain 13B (D4A6I3_RAT)	Ankrd13b	77.2164
P60825	Cold-inducible RNA-binding protein (CIRBP_RAT)	Cirbp	18.5958
A0A0G2K921	Cytochrome P450, family 2, subfamily j, polypeptide 10 (A0A0G2K921_RAT)	Cyp2j10	55.3142
P62630	Elongation factor 1-alpha 1 (EF1A1_RAT)	Eef1a1	50.0821
A0A0A0MY09	Endoplasmin (A0A0A0MY09_RAT)	Hsp90b1	92.8424
G3V983	Glutathione S-transferase (G3V983_RAT)	Gstm1	25.65
P00502	Glutathione S-transferase alpha-1 (GSTA1_RAT)	Gsta1	25.5905
P04904	Glutathione S-transferase alpha-3 (GSTA3_RAT)	Gsta3	25.3033
P01946	Hemoglobin subunit alpha-1/2 (HBA_RAT)	Hba1	15.3188
P11517	Hemoglobin subunit beta-2 (HBB2_RAT)	Hbb2	15.9723
P62804	Histone H4 (H4_RAT)	Hist1h4b	11.3604
P0CG51	Polyubiquitin-B (UBB_RAT)	Ubb	34.3475
A0A0G2JSZ5	Protein disulfide-isomerase A6 (A0A0G2JSZ5_RAT)	Pdia6	48.7296
B5DES1	RCG33340 (B5DES1_RAT)	Rpl23a	17.6841
D4A9L2	RCG34610, isoform CRA_c (D4A9L2_RAT)	Srsf1	27.7278
B2RYU2	RCG45615, isoform CRA_a (B2RYU2_RAT)	Rpl12	17.8346
B2RYU2	RCG45615, isoform CRA_a (B2RYU2_RAT)	Rpl12	17.8346
B2RYU2	RCG45615, isoform CRA_a (B2RYU2_RAT)	Rpl12	17.8346
Q6P7Q3	Serine/threonine kinase 19 (Q6P7Q3_RAT)	Stk19	28.141
P07632	Superoxide dismutase [Cu-Zn] (SODC_RAT)	Sod1	15.9018
Q6AYT3	tRNA-splicing ligase RtcB homolog (RTCB_RAT)	Rtcb	55.2139
Q9EQX9	Ubiquitin-conjugating enzyme E2 N (UBE2N_RAT)	Ube2n	17.113
D3ZVQ0	Ubiquitinyl hydrolase 1 (D3ZVQ0_RAT)	Usp5	95.7183
PROTEIN PARTNERS ISOLATED FROM ACID TREATED LYSATE ONLY
P68255	14-3-3 protein theta (1433T_RAT)	Ywhaq	27.7608
A0A0G2JV65	14-3-3 protein zeta/delta (A0A0G2JV65_RAT)	Ywhaz	28.9703
P68136	Actin, alpha skeletal muscle (ACTS_RAT)	Acta1	42.0239
D3ZRN3	Actin, beta-like 2 (D3ZRN3_RAT)	Actbl2	41.9359
P51635	Alcohol dehydrogenase [NADP(+)] (AK1A1_RAT)	Akr1a1	36.4829
P0DP29	Calmodulin-1 (CALM1_RAT)	Calm1	16.8268
P35565	Calnexin (CALX_RAT)	Canx	67.2126
P18418	Calreticulin (CALR_RAT)	Calr	47.9658
P09456	cAMP-dependent protein kinase type I-alpha regulatory subunit (KAP0_RAT)	Prkar1a	43.068
B0BN47	Glutathione S-transferase (B0BN47_RAT)	Gstm6	25.61
P04906	Glutathione S-transferase P (GSTP1_RAT)	Gstp1	23.4241
P55063	Heat shock 70 kDa protein 1-like (HS71L_RAT)	Hspa1l	70.5052
B4F772	Heat shock 70kDa protein 4-like (Predicted), isoform CRA_b (B4F772_RAT)	Hspa4l	94.1614
P63018	Heat shock cognate 71 kDa protein (HSP7C_RAT)	Hspa8	70.8272
P21708	Mitogen-activated protein kinase 3 (MK03_RAT)	Mapk3	43.0531
Q9Z0V5	Peroxiredoxin-4 (PRDX4_RAT)	Prdx4	30.9881
O35244	Peroxiredoxin-6 (PRDX6_RAT)	Prdx6	24.803
Q5XI02	Protein disulfide-isomerase-like protein of the testis (PDILT_RAT)	Pdilt	68.2236
B2GV92	Ptges3 protein (B2GV92_RAT)	Ptges3	18.7094
PROTEIN PARTNERS ISOLATED FROM BOTH INTACT AND ACID TREATED LYSATES
P62260	14-3-3 protein epsilon (1433E_RAT)	Ywhae	29.1554
P06761	78 kDa glucose-regulated protein (GRP78_RAT)	Hspa5	72.3024
P63259	Actin, cytoplasmic 2 (ACTG_RAT)	Actg1	41.7658
Q68FR6	Elongation factor 1-gamma (EF1G_RAT)	Eef1g	50.0292
Q9JLZ1	Glutaredoxin-3 (GLRX3_RAT)	Glrx3	37.8254
A0A0G2K398	Glutathione peroxidase (A0A0G2K398_RAT)	Gpx4	22.0599
B6DYQ2	Glutathione S-transferase (B6DYQ2_RAT)	Gstm2	25.686
Q9Z1B2	Glutathione S-transferase Mu 5 (GSTM5_RAT)	Gstm5	26.6111
D3ZGY4	Glyceraldehyde-3-phosphate dehydrogenase (D3ZGY4_RAT)	Gapdh	35.8001
D4AB01	Histidine triad nucleotide binding protein 2 (Predicted), isoform CRA_a (D4AB01_RAT)	Hint2	17.3693
A0A0H2UHM5	Protein disulfide-isomerase (A0A0H2UHM5_RAT)	Pdia3	57.043
A0A0G2QC06	Serotransferrin (A0A0G2QC06_RAT)	Tf	107.34
